# Supplementary material for: Tracking changes in behavioural dynamics using prediction error
Source: PLoS One. 2021 May 12;16(5):e0251053. doi: 10.1371/journal.pone.0251053 (PMC8115816; doi:10.1371/journal.pone.0251053)
Supplement: S1 File — (XLSX) [file pone.0251053.s015.xlsx]

## Sheet: Sheet 1
Table 1
Mutation/strain	Recording ID
octr-1(ok317) (strain VC224)	tag-24 (ok371)X on food R_2010_01_22__15_03_36___2___12_features
octr-1(ok317) (strain VC224)	tag-24 (ok371)X on food L_2010_01_28__13_19_44___2___9_features
octr-1(ok317) (strain VC224)	tag-24 (ok371)X on food L_2010_01_26__11_26___3___3_features
octr-1(ok317) (strain VC224)	tag-24 (ok371)X on food R_2010_01_28__13_19___3___9_features
octr-1(ok317) (strain VC224)	tag-24 (ok371)X on food L_2010_01_22__15_02_47___1___12_features
octr-1(ok317) (strain VC224)	tag-24 (ok371)X on food R_2010_01_28__13_19_32___1___9_features
octr-1(ok317) (strain VC224)	tag-24 (ok371)X on food R_2010_01_22__15_04_07___4___12_features
octr-1(ok317) (strain VC224)	tag-24 (ok371)X on food R_2010_01_26__11_27_13___4___3_features
octr-1(ok317) (strain VC224)	tag-24 (ok371)X on food R_2010_01_28__13_20_16___4___10_features
octr-1(ok317) (strain VC224)	tag-24 (ok371)X on food L_2010_01_22__15_05_37__10_features
octr-1(ok317) (strain VC224)	tag-24 (ok371)X on food L_2010_01_28__13_21_42__1_features
octr-1(ok317) (strain VC224)	tag-24 (ok371)X on food R_2010_01_26__11_28_44__2_features
unc-80(e1069)V (strain CB1069)	unc-80 (e1069) on food L_2010_04_14__14_57_39___2___12_features
unc-80(e1069)V (strain CB1069)	unc-80 (e1069)V on food L_2009_12_09__16_36_22___2___15_features
unc-80(e1069)V (strain CB1069)	unc-80 (e1069)V on food R_2009_12_10__13_43_33___2___8_features
unc-80(e1069)V (strain CB1069)	unc-80 (e1069) on food L_2010_04_14__14_57___3___12_features
unc-80(e1069)V (strain CB1069)	unc-80 (e1069)V on food R_2009_12_09__16_36___3___15_features
unc-80(e1069)V (strain CB1069)	unc-80 (e1069)V on food R_2009_12_10__13_43___3___8_features
unc-80(e1069)V (strain CB1069)	unc-80 (1069)V on food R_2009_12_10__13_42_50___1___9_features
unc-80(e1069)V (strain CB1069)	unc-80 (e1069) on food L_2010_04_14__14_56_45___1___12_features
unc-80(e1069)V (strain CB1069)	unc-80 (e1069)V on food L_2009_12_09__16_35_38___1___15_features
dpy-20(e1282)IV (strain CB1282)	dpy-20 (e1282)IV on food L_2011_08_04__11_30_01___2___4_features
dpy-20(e1282)IV (strain CB1282)	dpy-20 (e1282)IV on food L_2011_08_19__12_00_59___6___5_features
dpy-20(e1282)IV (strain CB1282)	dpy-20 (e1282)IV on food R_2011_08_04__12_51_11___6___6_features
dpy-20(e1282)IV (strain CB1282)	dpy-20 (e1282)IV on food R_2011_08_09__12_58_43___6___8_features
dpy-20(e1282)IV (strain CB1282)	dpy-20 (e1282)IV on food R_2011_08_24__11_21_59___6___5_features
dpy-20(e1282)IV (strain CB1282)	dpy-20 (e1282)IV on food R_2011_08_25__15_40_16___6___9_features
dpy-20(e1282)IV (strain CB1282)	dpy-20 (e1282)IV on food L_2011_08_04__10_52_51___8___2_features
dpy-20(e1282)IV (strain CB1282)	dpy-20 (e1282)IV on food L_2011_08_24__12_07_53___8___7_features
dpy-20(e1282)IV (strain CB1282)	dpy-20 (e1282)IV on food L_2011_08_25__11_23_10___8___1_features
dpy-20(e1282)IV (strain CB1282)	dpy-20 (e1282)IV on food R_2011_08_09__10_54_50___8___2_features
dpy-20(e1282)IV (strain CB1282)	dpy-20 (e1282)IV on food R_2011_08_19__12_43_48___8___7_features
dpy-20(e1282)IV (strain CB1282)	dpy-20 (e1282)IV on food L_2011_08_09__10_33_28___7___1_features
Wildtype strain LSJ1	300 LS51 on food L_2010_11_26__16_25___3___13_features
Wildtype strain LSJ1	300 LS51 on food L_2011_02_17__11_36___3___3_features
Wildtype strain LSJ1	300 LS51 on food R_2010_11_26__11_47___3___5_features
Wildtype strain LSJ1	300 LS51 on food L_2011_02_17__12_48___3___7_features
Wildtype strain LSJ1	300 LS51 on food L_2010_11_26__10_38_21___7___1_features
Wildtype strain LSJ1	300 LS51 on food R_2011_02_25__10_31_11___7___1_features
Wildtype strain LSJ1	300 LSJ1 on food L_2011_03_10__10_52_16___6___1_features
Wildtype strain LSJ1	300 LSJ1 on food R_2011_03_07__11_42_35___6___3_features
Wildtype strain LSJ1	300 LSJ1 on food R_2011_04_12__12_30_20___6___5_features
Wildtype strain LSJ1	300 LSJ1on food R_2011_03_15__12_37_50___6___5_features
